# Supplementary material for: Aion is a bistable anion-conducting channelrhodopsin that provides temporally extended and reversible neuronal silencing
Source: Commun Biol. 2022 Jul 9;5:687. doi: 10.1038/s42003-022-03636-x (PMC9271052; doi:10.1038/s42003-022-03636-x)
Supplement: Supplementary file 4 — Supplementary Data 1 [file 42003_2022_3636_MOESM4_ESM.xlsx]

## Sheet: Figure 1
Figure 1. Development of Aion and Phobos-CADN and photocurrent characterization in HEK cells
Panel C																					Panel E
	Left									Right
	Peak photocurrent density (pA/pF)				Stationary (30 s post illu) photocurrent density (pA/pF)					% of peak photocurrent												Tau off (s)
	Phobos-CA	Aion	Phobos-CADN	GtACR1-CA	Phobos-CA	Aion	Phobos-CADN	GtACR1-CA		Phobos-CA	Aion	Phobos-CADN	GtACR1-CA									Phobos-CA	Aion	Phobos-CADN	GtACR1-CA
	32.0025	85.0676	32.0801	59.6756	26.3571	55.073	24.6626	20.6842		82.36	64.74	76.878	34.661									145.295	956.166	430.221	55.1308
	40.0416	39.4386	25.9938	47.7428	35.6499	28.2597	18.484	12.797		89.032	69.013	71.109	26.804									196.675	1145.48	289.029	64.2294
	28.2812	57.775	28.6935	113.202	24.4557	34.9555	20.1522	33.6167		86.474	71.655	70.233	23.244									167.6	979.694	285.485	46.5457
	41.2463	32.6778	20.4354	178.93	33.3132	19.1613	14.2048	43.2767		80.766	60.503	69.511	29.696									229.132	617.078	148.273	74.8646
	58.143	93.0681	32.5013	99.0201	49.32	54.3981	23.4349	22.365		84.825	58.637	68.272	24.186									191.197	760.258	482.339	48.9508
	31.6279	82.5907	18.6256	132.081	28.041	48.3217	13.2919	28.7035		88.659	58.45	72.104	25.776											394.044	74.0686
		25.3247	26.7286			15.099	18.4139				58.507	71.364	22.586											329.798
		97.0709	16.9031			56.688	11.8199				59.622	70.691	21.732											344.595
		56.0739	17.3398			34.2366	11.2959				58.399	68.892
n	6	9	9	6	6	9	9	6			61.056	69.928									n	5	5	8	6
mean	38.5571	63.2319	24.3668	105.109	32.8562	38.4659	17.3067	26.9072				65.144									mean	185.98	891.735	337.973	60.6317
SEM	4.047	8.53785	1.94401	17.9774	8.31728	14.9513	4.64695	9.78655	n	6	10	11	8								SEM	12.644	82.2186	33.9445	4.59827
									mean	85.3527	62.0582	70.3751	26.0856
Statistics for peak photocurrent density									SEM	1.2472	1.44133	0.822448	1.4256									Kruskal-Wallis test
Kruskal-Wallis test			0.0002																			P value			0.0001
P value			Approximate							Statistics for % of peak photocurrent												Exact or approximate P value?			Approximate
Exact or approximate P value?			***							Kruskal-Wallis test												P value summary			***
P value summary			Yes							P value			<0.0001									Do the medians vary signif. (P < 0.05)?			Yes
Do the medians vary signif. (P < 0.05)?			4							Exact or approximate P value?			Approximate									Number of groups			4
Number of groups			19.4							P value summary			****									Kruskal-Wallis statistic			20.47
Kruskal-Wallis statistic										Do the medians vary signif. (P < 0.05)?			Yes
										Number of groups			4									Data summary
Data summary			4							Kruskal-Wallis statistic			29.46									Number of treatments (columns)			4
Number of treatments (columns)			30																			Number of values (total)			24
Number of values (total)										Data summary
Statistics for peak photocurrent density										Number of treatments (columns)			4									Dunn's multiple comparisons test			Mean rank diff.	Significant?	Summary	Adjusted P Value
Dunn's multiple comparisons test			Mean rank diff.	Significant?	Summary	Adjusted P Value				Number of values (total)			35									Phobos-CA vs. Aion			-12.2	Yes	*	0.0382	A-B
Phobos-CA vs. Aion			-5.167	No	ns	>0.9999	A-B															Phobos-CA vs. Phobos-CADN			-5.2	No	ns	>0.9999	A-C
Phobos-CA vs. Phobos-CADN			7.5	No	ns	0.636	A-C			Statistics for % of peak photocurrent												Phobos-CA vs. GtACR1-CA			6.3	No	ns	0.8472	A-D
Phobos-CA vs. GtACR1-CA			-11.83	No	ns	0.1194	A-D			Dunn's multiple comparisons test			Mean rank diff.	Significant?	Summary	Adjusted P Value						Aion vs. Phobos-CADN			7	No	ns	0.4949	B-C
Aion vs. Phobos-CADN			12.67	Yes	*	0.0136	B-C			Phobos-CA vs. Aion			17.8	Yes	**	0.0046	A-B					Aion vs. GtACR1-CA			18.5	Yes	****	<0.0001	B-D
Aion vs. GtACR1-CA			-6.667	No	ns	0.9046	B-D			Phobos-CA vs. Phobos-CADN			9.591	No	ns	0.3909	A-C					Phobos-CADN vs. GtACR1-CA			11.5	Yes	*	0.0156	C-D
Phobos-CADN vs. GtACR1-CA			-19.33	Yes	***	0.0002	C-D			Phobos-CA vs. GtACR1-CA			28	Yes	****	<0.0001	A-D
										Aion vs. Phobos-CADN			-8.209	No	ns	0.4003	B-C					Test details			Mean rank 1	Mean rank 2	Mean rank diff.	n1	n2	Z
Test details			Mean rank 1	Mean rank 2	Mean rank diff.	n1	n2	Z		Aion vs. GtACR1-CA			10.2	No	ns	0.2152	B-D					Phobos-CA vs. Aion			9.8	22	-12.2	5	5	2.728
Phobos-CA vs. Aion			13.83	19	-5.167	6	9	1.114		Phobos-CADN vs. GtACR1-CA			18.41	Yes	***	0.0007	C-D					Phobos-CA vs. Phobos-CADN			9.8	15	-5.2	5	8	1.29
Phobos-CA vs. Phobos-CADN			13.83	6.333	7.5	6	9	1.616														Phobos-CA vs. GtACR1-CA			9.8	3.5	6.3	5	6	1.471
Phobos-CA vs. GtACR1-CA			13.83	25.67	-11.83	6	6	2.328		Test details			Mean rank 1	Mean rank 2	Mean rank diff.	n1	n2	Z				Aion vs. Phobos-CADN			22	15	7	5	8	1.736
Aion vs. Phobos-CADN			19	6.333	12.67	9	9	3.052		Phobos-CA vs. Aion			32.5	14.7	17.8	6	10	3.364				Aion vs. GtACR1-CA			22	3.5	18.5	5	6	4.321
Aion vs. GtACR1-CA			19	25.67	-6.667	9	6	1.437		Phobos-CA vs. Phobos-CADN			32.5	22.91	9.591	6	11	1.844				Phobos-CADN vs. GtACR1-CA			15	3.5	11.5	8	6	3.011
Phobos-CADN vs. GtACR1-CA			6.333	25.67	-19.33	9	6	4.167		Phobos-CA vs. GtACR1-CA			32.5	4.5	28	6	8	5.06
										Aion vs. Phobos-CADN			14.7	22.91	-8.209	10	11	1.834
										Aion vs. GtACR1-CA			14.7	4.5	10.2	10	8	2.099
Statistics for stationary (30 s post illu) photocurrent density										Phobos-CADN vs. GtACR1-CA			22.91	4.5	18.41	11	8	3.866
Kruskal-Wallis test
P value			0.0044
Exact or approximate P value?			Approximate
P value summary			**
Do the medians vary signif. (P < 0.05)?			Yes
Number of groups			4
Kruskal-Wallis statistic			13.11
Data summary
Number of treatments (columns)			4
Number of values (total)			30
Statistics for stationary (30 s post illu) photocurrent density
Dunn's multiple comparisons test			Mean rank diff.	Significant?	Summary	Adjusted P Value
Phobos-CA vs. Aion			-1.556	No	ns	>0.9999	A-B
Phobos-CA vs. Phobos-CADN			12.44	Yes	*	0.0439	A-C
Phobos-CA vs. GtACR1-CA			4.5	No	ns	>0.9999	A-D
Aion vs. Phobos-CADN			14	Yes	**	0.0045	B-C
Aion vs. GtACR1-CA			6.056	No	ns	>0.9999	B-D
Phobos-CADN vs. GtACR1-CA			-7.944	No	ns	0.5211	C-D
Test details			Mean rank 1	Mean rank 2	Mean rank diff.	n1	n2	Z
Phobos-CA vs. Aion			19.67	21.22	-1.556	6	9	0.3353
Phobos-CA vs. Phobos-CADN			19.67	7.222	12.44	6	9	2.682
Phobos-CA vs. GtACR1-CA			19.67	15.17	4.5	6	6	0.8854
Aion vs. Phobos-CADN			21.22	7.222	14	9	9	3.374
Aion vs. GtACR1-CA			21.22	15.17	6.056	9	6	1.305
Phobos-CADN vs. GtACR1-CA			7.222	15.17	-7.944	9	6	1.712

## Sheet: Figure 2
Figure 2. Expression and photocurrents of Aion, Phobos-CADN, and GtACR1-CA in CA1 pyramidal neurons
Panel C											Panel D											Panel E											Panel G											Panel H
	Peak photocurrent density (pA/pF)											% of peak photocurrent 30 s after illumination				% of peak photocurrent 120 s after illumination							% photocurrent (120s/30s)											Residual current (%), closing light at 35 s											% of peak photocurrent, closing light at 198 s
	Aion	Phobos-CADN	GtACR1-CA									Aion	Phobos-CADN	GtACR1-CA		Aion	Phobos-CADN	GtACR1-CA					Aion	Phobos-CADN	GtACR1-CA									Aion	Phobos-CADN	GtACR1-CA									Aion	Phobos-CADN	GtACR1-CA
	3.41042	1.15346	2.35484									22.752	20.8405	22.9508		22.9883	23.8056	0.591833					100	83.8833	2.65116									-4.26141	-57.8198	63.3505									-1.33304	-14.3853	30.0808
	1.4294	4.19608	2.26184									22.8253	28.3794	14.4432		17.1901	22.295	4.33121					75.3115	75.2117	19.8926									-54.0027	-0.78336	65.5766									-5.053	1.62635	24.7421
	0.770423	0.702067	6.26924									20.6785	25.1648	22.3236		11.9566	15.852	11.2439					57.8213	61.5303	56.0386									-74.8184	-22.7835	84.1196									-3.19979	-21.0843	16.4389
	1.62851	1.46166	5.26521									15.3159	29.643	21.7729		18.3356	23.4596	10.577					89.6725	100.745	41.9486									-63.8462	-42.0849	88.7075									-1.46906	-14.7557	10.832
	1.06077	2.39286	1.17458									19.7248	24.3538	19.4651		14.2849	11.2737	3.92979					71.933	55.0892	27.106									-19.7174	-6.38074	83.8386									-10.8242	-9.86925
	0.475199	0.989328	2.76014									34.8268	26.1337	20.0645		16.0015	11.7438						73.9828	59.203										-13.5488	-22.335	85.4184									-1.31224	-28.867
	0.83956	1.36919	1.67857									21.5838	26.2041	20.6181		18.3106	8.59931						76.3856	39.5967										-22.6567	-20.9838	82.0783								n	6	6	4
	6.02813	1.59283										20.4473	32.5609	25.2142		17.5865	0.001589						87.351	0.009022											-3.21339									mean	-3.86522	-14.5559	20.5234
	3.93134	0.666326										19.8586	40.9395	14.4979		22.9688							99.034												-8.88699									SEM	1.38396	3.84175	3.70597
	5.10498	2.08935										21.6286	27.0849		n	9	8	5				n	9	8	5										-10.2279
	3.87291	3.3249										23.9713	25.763		mean	17.7359	14.6288	6.13474				mean	81.2769	59.4085	29.5274								n	7	10	7									Kruskal-Wallis test
	2.25285	1.77871										20.1332	23.2863		SEM	1.13474	2.77363	1.84038				SEM	4.3368	10.0789	8.19306								mean	-36.1217	-19.5499	79.0128									P value			0.0011
	2.41936	1.67876										23.1928	20.4645																				SEM	9.64771	5.46422	3.55604									Exact or approximate P value?			Exact
		3.53913											19.8365									Kruskal-Wallis test																							P value summary			**
		3.71346											21.7172									P value			0.0033								Kruskal-Wallis test												Do the medians vary signif. (P < 0.05)?			Yes
		2.55219											17.6113									Exact or approximate P value?			Exact								P value			0.0005									Number of groups			3
n	13	16	7								n	13	16	9								P value summary			**								Exact or approximate P value?			Approximate									Kruskal-Wallis statistic			10.25
mean	2.55568	2.07502	3.1092								mean	22.0722	25.624	20.15								Do the medians vary signif. (P < 0.05)?			Yes								P value summary			***
SEM	0.473241	0.268585	0.667505								SEM	1.17521	1.36779	1.14427								Number of groups			3								Do the medians vary signif. (P < 0.05)?			Yes									Data summary
																						Kruskal-Wallis statistic			9.831								Number of groups			3									Number of treatments (columns)			3
Kruskal-Wallis test											% of peak photocurrent 30 s after illumination																						Kruskal-Wallis statistic			15.1									Number of values (total)			16
P value			0.4265								Kruskal-Wallis test											Data summary
Exact or approximate P value?			Approximate								P value			0.0186								Number of treatments (columns)			3								Data summary												Dunn's multiple comparisons test			Mean rank diff.	Significant?
P value summary			ns								Exact or approximate P value?			Approximate								Number of values (total)			22								Number of treatments (columns)			3									Aion vs. PhobosCADN			3.667	No
Do the medians vary signif. (P < 0.05)?			No								P value summary			*																			Number of values (total)			24									Aion vs. GtACR1CA			-6.167	No
Number of groups			3								Do the medians vary signif. (P < 0.05)?			Yes								Dunn's multiple comparisons test			Mean rank diff.	Significant?	Summary	Adjusted P Value																	PhobosCADN vs. GtACR1CA			-9.833	Yes
Kruskal-Wallis statistic			1.704								Number of groups			3								Aion vs. PhobosCADN			5.014	No	ns	0.3362	A-B				Dunn's multiple comparisons test			Mean rank diff.	Significant?	Summary	Adjusted P Value
											Kruskal-Wallis statistic			7.973								Aion vs. GtACR1CA			11.29	Yes	**	0.0055	A-C				Aion vs. PhobosCADN			-3.157	No	ns	>0.9999	A-B					Test details			Mean rank 1	Mean rank 2
Data summary																						PhobosCADN vs. GtACR1CA			6.275	No	ns	0.2702	B-C				Aion vs. GtACR1CA			-13.86	Yes	***	0.0007	A-C					Aion vs. PhobosCADN			8.333	4.667
Number of treatments (columns)			3								Data summary																						PhobosCADN vs. GtACR1CA			-10.7	Yes	**	0.0064	B-C					Aion vs. GtACR1CA			8.333	14.5
Number of values (total)			36								Number of treatments (columns)			3								Test details			Mean rank 1	Mean rank 2	Mean rank diff.	n1	n2	Z															PhobosCADN vs. GtACR1CA			4.667	14.5
											Number of values (total)			38								Aion vs. PhobosCADN			15.89	10.88	5.014	9	8	1.589			Test details			Mean rank 1	Mean rank 2	Mean rank diff.	n1	n2	Z
Dunn's multiple comparisons test			Mean rank diff.	Significant?	Summary	Adjusted P Value																Aion vs. GtACR1CA			15.89	4.6	11.29	9	5	3.117			Aion vs. PhobosCADN			7.143	10.3	-3.157	7	10	0.906
Aion vs. PhobosCADN			1.837	No	ns	>0.9999	A-B				Dunn's multiple comparisons test			Mean rank diff.	Significant?	Summary	Adjusted P Value					PhobosCADN vs. GtACR1CA			10.88	4.6	6.275	8	5	1.695			Aion vs. GtACR1CA			7.143	21	-13.86	7	7	3.666
Aion vs. GtACR1CA			-4.396	No	ns	>0.9999	A-C				Aion vs. PhobosCADN			-8.774	No	ns	0.1034	A-B															PhobosCADN vs. GtACR1CA			10.3	21	-10.7	10	7	3.071
PhobosCADN vs. GtACR1CA			-6.232	No	ns	0.5753	B-C				Aion vs. GtACR1CA			3.094	No	ns	>0.9999	A-C
											PhobosCADN vs. GtACR1CA			11.87	Yes	*	0.0311	B-C
Test details			Mean rank 1	Mean rank 2	Mean rank diff.	n1	n2	Z
Aion vs. PhobosCADN			18.46	16.63	1.837	13	16	0.4668			Test details			Mean rank 1	Mean rank 2	Mean rank diff.	n1	n2	Z
Aion vs. GtACR1CA			18.46	22.86	-4.396	13	7	0.8899			Aion vs. PhobosCADN			16.54	25.31	-8.774	13	16	2.114
PhobosCADN vs. GtACR1CA			16.63	22.86	-6.232	16	7	1.305			Aion vs. GtACR1CA			16.54	13.44	3.094	13	9	0.6421
											PhobosCADN vs. GtACR1CA			25.31	13.44	11.87	16	9	2.563
											% of peak photocurrent 120 s after illumination
											Kruskal-Wallis test
											P value			0.008
											Exact or approximate P value?			Exact
											P value summary			**
											Do the medians vary signif. (P < 0.05)?			Yes
											Number of groups			3
											Kruskal-Wallis statistic			8.64
											Data summary
											Number of treatments (columns)			3
											Number of values (total)			22
											Dunn's multiple comparisons test			Mean rank diff.	Significant?	Summary	Adjusted P Value
											Aion vs. PhobosCADN			3	No	ns	>0.9999	A-B
											Aion vs. GtACR1CA			10.6	Yes	*	0.0103	A-C
											PhobosCADN vs. GtACR1CA			7.6	No	ns	0.1202	B-C
											Test details			Mean rank 1	Mean rank 2	Mean rank diff.	n1	n2	Z
											Aion vs. PhobosCADN			15	12	3	9	8	0.9508
											Aion vs. GtACR1CA			15	4.4	10.6	9	5	2.927
											PhobosCADN vs. GtACR1CA			12	4.4	7.6	8	5	2.053
[truncated: 4 more columns]

## Sheet: Figure 3
Figure 3. Silencing efficiency of Aion and GtACR1-CA in CA1 pyramidal neurons
Panel A (right)											Panel B (right)											Panel D												Panel E												Panel F
	Aion; Spike rate (Hz)											GtACR1-CA; Spike rate (Hz)												Aion; Rheobase shift (pA)												Aion; % APs												Aion; # APs during 1st ramp
	0-5 s	5-45 s	45-55 s									0-5 s	5-45 s	45-55 s									Time after light stim (s)	Cell_01	Cell_02	Cell_03	Cell_04	Cell_05	Cell_06	Cell_07	median				Time after light stim (s)	Cell_01	Cell_02	Cell_03	Cell_04	Cell_05	Cell_06	Cell_07	median				Irradiance (mW/mm2)	Cell_01	Cell_02
	2.5	0	2.33333									6.5	0	0.333333									2	531.2	280.2	1000	572	177.6	443.5	238.2	443.5				2	10	4.7619	0	6.66667	6.66667	18.1818	9.09091	6.66667				0	10	18
	6.5	0	3.66667									9.5	0	0									6.5	473.2	266.7	1000	465	157.4	348	193.2	348				6.5	50	4.7619	0	14.2857	13.3333	8.33333	27.2727	13.3333				0.001	8	17
	3.5	0.0625	4.33333									8.5	0	0									11	435.6	239.7	1000	461	142.4	1000	183.6	435.6				11	25	10	0	15.3846	13.3333	0	27.2727	13.3333				0.01	7	15
	9	0	9									8.5	0	0									15.5	412.8	254.7	1000	524	133.6	1000	152.4	412.8				15.5	22.2222	10.5263	0	15.3846	20	0	36.3636	15.3846				0.1	2	1
	2.5	0.5	1.66667									4	0	0									20	402.8	238.2	1000	496.5	124	1000	132.3	402.8				20	28.5714	11.1111	0	16.6667	20	0	30.7692	16.6667				1.0	3	1
	7.5	0	12.8333									5.5	0	0									24.5	426.8	227.1	1000	490	126.2	1000	135.3	426.8				24.5	28.5714	11.7647	0	8.33333	20	0	30.7692	11.7647				10.0	1	1
	9.5	0.375	6.5								n	6	6	6									29	411.2	273.6	1000	483.5	113.4	1000	127.2	411.2				29	28.5714	6.25	0	18.1818	20	0	30.7692	18.1818
	5.5	0	6.5								mean	7.08333	0	0.0555556									33.5	413.2	243.6	1000	538	110.6	1000	123.9	413.2				33.5	28.5714	13.3333	0	9.09091	28.5714	0	28.5714	13.3333
	8	0.9375	7.83333								SEM	0.785429	0	0.050715									38	390	238.8	1000	688	110.2	1000	121.5	390				38	33.3333	13.3333	0	0	21.4286	0	35.7143	13.3333			Friedman test
	5.5	0	8.16667																				42.5	401.6	223.5	1000	542.5	122	1000	121.8	401.6				42.5	33.3333	14.2857	0	20	28.5714	0	35.7143	20			P value			<0.0001
	5.5	0.375	4.83333								Friedman test												47	454.8	246	1000	448	121.4	1000	112.8	448				47	33.3333	7.69231	0	20	28.5714	0	26.6667	20			Exact or approximate P value?			Approximate
n	11	11	11								P value			0.0041																																P value summary			****
mean	5.95455	0.204545	6.15151								Exact or approximate P value?			Exact																																Are means signif. different? (P < 0.05)			Yes
SEM	0.69963	0.0887859	0.935096								P value summary			**																																Number of groups			6
											Are means signif. different? (P < 0.05)			Yes																																Friedman statistic			33.23
Friedman test											Number of groups			3
P value			<0.0001								Friedman statistic			11.47																																Data summary
Exact or approximate P value?			Exact																																											Number of treatments (columns)			6
P value summary			****								Data summary																																			Number of subjects (rows)			7
Are means signif. different? (P < 0.05)			Yes								Number of treatments (columns)			3
Number of groups			3								Number of subjects (rows)			6																																Dunn's multiple comparisons test			Rank sum diff.
Friedman statistic			17.07																																											0 vs. 0.001			8.5
											Dunn's multiple comparisons test			Rank sum diff.	Significant?	Summary																														0 vs. 0.01			12.5
Data summary											0-5 vs. 5-45			9.5	Yes	*		A-B																												0 vs. 0.1			25.5
Number of treatments (columns)			3								0-5 vs. 45-55			8.5	Yes	*		A-C																												0 vs. 1.0			26.5
Number of subjects (rows)			11								5-45 vs. 45-55			-1	No	ns		B-C																												0 vs. 10.0			32
Dunn's multiple comparisons test			Rank sum diff.	Significant?	Summary						Test details			Rank sum 1	Rank sum 2	Rank sum diff.	n1	n2	Z																											Test details			Rank sum 1
0-5 s vs. 5-45 s			17.5	Yes	***		A-B				0-5 vs. 5-45			18	8.5	9.5	6	6	2.742																											0 vs. 0.001			42
0-5 s vs. 45-55 s			2	No	ns		A-C				0-5 vs. 45-55			18	9.5	8.5	6	6	2.454																											0 vs. 0.01			42
5-45 s vs. 45-55 s			-15.5	Yes	**		B-C				5-45 vs. 45-55			8.5	9.5	-1	6	6	0.2887																											0 vs. 0.1			42
																																														0 vs. 1.0			42
Test details			Rank sum 1	Rank sum 2	Rank sum diff.	n1	n2	Z																																						0 vs. 10.0			42
0-5 s vs. 5-45 s			28.5	11	17.5	11	11	3.731
0-5 s vs. 45-55 s			28.5	26.5	2	11	11	0.4264
5-45 s vs. 45-55 s			11	26.5	-15.5	11	11	3.305
[truncated: 31 more columns]

## Sheet: Figure 4
Figure 4. Long-term silencing with Aion and GTACR1-CA in CA1 pyramidal neurons
Panel B											Panel C					Panel E									Panel F					Panel H										Panel I
		Aion, Norm. depolarization (%)										Aion; Time of AP recovery (s)						GtACR1-CA, Norm. depolarization (%)								GtACR1-CA; Time of AP recovery (s)						Aion, Spike rate (Hz)
	Time (s)	Cell_01	Cell_02	Cell_03	Cell_04	Cell_05	Cell_06	median			Cell_01	No AP					Time (s)	Cell_01	Cell_02	Cell_03	Cell_04	median			Cell_01	61.032					Time after light (min)	Cell_01	Cell_02	Cell_03	Cell_04	Cell_05	Cell_06				Resting membrane potential (mV)
	2.5	100	100	100	100	100	100	100			Cell_02	No AP					2.5	100	100	100	100	100			Cell_02	56.507					0	6	3	5.5	8	1.5	2				O/N light stimulation
	7	42.7624	51.7785	50.8746	43.427	37.5589	46.8854	45.1562			Cell_03	No AP					7	36.361	46.0381	47.3224	33.1345	41.1996			Cell_03	20.503					1	0	0	0	0	0	0				Not transfected	Citrine only	Aion-citrine	Aion-citrine
	11.5	40.6641	49.887	46.7354	37.1221	32.5615	41.1943	40.9292			Cell_04	No AP					11.5	35.868	43.5211	42.5234	29.8628	39.1957			Cell_04	201.616					2	0	0	0	0	0	0				-79.6	-72.8	-76.3	-80.1
	16	40.4228	49.2258	45.8824	34.891	30.8182	39.2361	39.8294			Cell_05	No AP					16	36.042	42.9576	39.8665	28.3598	37.9542			median	58.7695					3	0	0	0	0	0	0				-83.4	-69.7	-78	-77.97
	20.5	40.0771	48.826	45.5735	33.6976	29.8999	37.6944	38.8857			Cell_06	No AP					20.5	36.8693	43.3071	39.3797	27.6967	38.1245									4	0	0	0	0	0	0				-83	-78.7	-77.1
	25	39.5787	49.1389	45.3083	32.8944	29.3392	37.6559	38.6173									25	38.5809	44.4702	38.5032	27.4754	38.542									5	0	0	0	0	0	0				-84.8	-78.1	-78.8	-78.4
	29.5	39.5547	49.1911	45.317	32.3382	29.1557	37.5682	38.5615									29.5	40.3296	45.7075	39.1431	28.3598	39.7364																			-85.6	-61.3	-80	-80.3
	34	40.0289	49.3301	45.6178	32.0044	29.4515	37.5781	38.8035									34	43.4709	46.246	39.6021	28.8238	41.5365																			-86.3	-83.3	-79.4	-77
	38.5	39.9404	49.5305	45.7854	31.7816	28.9004	37.0834	38.5119									38.5	45.6185	47.3364	39.6716	30.4596	42.6451																				-84.8	-82.7
	43	39.9243	49.052	45.9974	31.5103	28.707	37.0253	38.4748									43	49.231	48.8121	40.3811	31.8083	44.5966																		n	6	7	7	5					n
	47.5	39.9243	49.539	46.5101	31.0772	28.7578	37.1803	38.5523									47.5	54.0335	50.1653	41.0486	33.09	45.607																		mean	-83.7833	-75.5286	-78.9	-78.754					mean
	52	40.2218	49.626	46.3332	30.991	28.8192	36.9576	38.5897									52	58.3577	51.3412	41.6469	33.9081	46.4941																		SEM	0.896418	2.88166	0.738448	0.566333					SEM
	56.5	40.4149	49.7824	46.6427	31.0153	28.9315	37.1806	38.7978									56.5	62.9135	53.1536	43.0658	35.013	48.1097
	61	39.9565	49.9477	47.1462	30.929	28.7985	37.5006	38.7285									61	65.5394	53.9623	43.7889	36.428	48.8756																			Resting membrane potential (mV)
	65.5	40.2378	50.5827	47.3318	30.8674	28.87	36.6669	38.4524									65.5	64.219	55.4375	44.5821	37.2457	50.0098																			Kruskal-Wallis test
	70	39.9807	50.2609	47.557	30.8301	28.6966	36.4246	38.2026									70	66.6282	56.8402	46.4044	38.7049	51.6223																			P value			0.0262
	74.5	39.2573	50.5305	47.6763	30.5705	28.9004	36.5602	37.9088									74.5	70.0376	58.4326	47.2668	40.1636	52.8497																			Exact or approximate P value?			Approximate
	79	39.8037	50.8263	48.0475	30.8054	29.2065	36.3807	38.0922									79	69.9216	60.0856	48.5045	40.4729	54.2951																			P value summary			*
	83.5	39.868	51.0959	48.1091	30.7807	29.0435	36.415	38.1415									83.5	73.8103	61.1391	50.3129	41.9541	55.726																			Do the medians vary signif. (P < 0.05)?			Yes
	88	39.9325	50.748	48.4713	30.9104	29.8799	36.2692	38.1009									88	74.9129	63.6498	51.2587	43.435	57.4543																			Number of groups			4
	92.5	40.2299	51.4265	48.8072	30.5705	29.4411	36.531	38.3805									92.5	77.699	65.058	52.761	44.6066	58.9095																			Kruskal-Wallis statistic			9.244
	97	40.6159	51.2264	47.8353	30.694	29.3699	36.0074	38.3116									97	80.9925	67.2505	53.9573	46.7064	60.6039
	101.5	41.5163	51.4351	49.7438	30.6325	28.9519	36.4728	38.9946									101.5	82.8933	68.267	55.0563	48.8728	61.6616																			Data summary
	106	40.1896	51.5046	49.9867	30.7807	29.0588	36.4827	38.3362									106	81.689	69.9449	56.0301	49.6463	62.9875																			Number of treatments (columns)			4
	110.5	40.5192	51.7568	50.1503	30.6446	28.6458	36.1723	38.3457									110.5	84.7575	72.8846	57.1149	52.3209	64.9998																			Number of values (total)			25
	115	40.672	51.6787	50.3272	30.4777	28.6154	36.531	38.6015									115	82.0665	74.158	58.4504	53.6475	66.3042
	119.5	40.849	52.296	50.6714	30.6815	28.4416	36.463	38.656									119.5	79.9916	75.5542	59.3962	55.0396	67.4752																			Resting membrane potential (mV)
	124	40.8087	52.0438	50.5301	30.9784	28.7885	36.7927	38.8007									124	89.1032	77.5504	60.6064	57.6261	69.0784																			Dunn's multiple comparisons test		Mean rank diff.	Significant?	Summary	Adjusted P Value
	128.5	41.1707	52.2527	50.7334	30.7313	28.5643	36.1142	38.6424									128.5	82.9442	80.1225	61.4968	59.0849	70.8097																			WT light vs. Citrine light		-11.13	Yes	*	0.0393	A-B
	133	41.2668	52.5744	51.1132	30.9043	28.6562	36.4052	38.836									133	88.5374	81.8124	63.0755	61.2951	72.444																			WT light vs. Aion light		-10.06	No	ns	0.084	A-C
	137.5	41.2589	52.3049	51.5903	30.8796	28.4316	36.3276	38.7933									137.5	92.2302	83.1906	64.5986	63.6162	73.8946																			WT light vs. Aion no light		-9.917	No	ns	0.1562	A-D
	142	41.1704	52.6263	51.7053	30.7192	28.7581	36.5602	38.8653									142	86.1868	85.499	66.2817	67.2193	76.3592																			Citrine light vs. Aion light		1.071	No	ns	>0.9999	B-C
	146.5	41.2268	52.6876	52.0675	30.7682	28.1666	36.6959	38.9613									146.5	82.7478	86.7728	67.4362	68.7668	75.7573																			Citrine light vs. Aion no light		1.214	No	ns	>0.9999	B-D
	151	41.2671	53.0874	52.3856	30.7807	28.5643	36.6085	38.9378									151	87.6602	88.2794	69.0778	71.2646	79.4624																			Aion light vs. Aion no light		0.1429	No	ns	>0.9999	C-D
	155.5	41.2911	53.3482	52.7568	30.756	28.7377	36.6282	38.9596									155.5	84.3734	92.2352	71.5399	72.9664	78.6699
	160	41.7173	53.2875	52.2884	30.8423	28.4009	36.3178	39.0176									160	85.9186	92.5659	72.9727	74.1159	80.0172																			Test details		Mean rank 1	Mean rank 2	Mean rank diff.	n1	n2	Z
	164.5	41.2589	53.2701	52.6419	30.7313	28.5031	36.6085	38.9337									164.5	89.2486	95.2664	74.5306	77.6303	83.4395																			WT light vs. Citrine light		5.083	16.21	-11.13	6	7	2.719
	169	41.7734	53.5919	52.7565	30.6693	28.3958	36.4535	39.1134									169	92.5635	96.5831	75.5876	80.7028	86.6331																			WT light vs. Aion light		5.083	15.14	-10.06	6	7	2.457
	173.5	41.7252	53.6095	53.163	30.8549	28.5746	36.7931	39.2591									173.5	90.2205	98.5059	76.909	83.7312	86.9758																			WT light vs. Aion no light		5.083	15	-9.917	6	5	2.226
	178	41.8983	54.1222	53.6401	30.9784	28.6762	36.5408	39.2196									178	90.6051	99.0689	78.7314	85.7429	88.174																			Citrine light vs. Aion light		16.21	15.14	1.071	7	7	0.2724
	182.5	42.2157	53.6962	53.5608	30.8362	28.9619	36.7638	39.4898									182.5	94.588	102.523	79.8998	87.268	90.928																			Citrine light vs. Aion no light		16.21	15	1.214	7	5	0.2818
	187	42.264	54.5138	54.3382	30.867	28.4213	36.5116	39.3878									187	92.8616	102.29	80.8039	91.7551	92.3084																			Aion light vs. Aion no light		15.14	15	0.1429	7	5	0.03316
	191.5	42.4246	54.1399	54.6031	31.0153	28.6254	36.6669	39.5458									191.5	92.5854	103.246	80.79	94.8718	93.7286
	196	42.8106	54.0615	54.9922	30.929	29.1046	36.8315	39.821									196	96.9604	105.132	81.11	94.9602	95.9603
	200.5	42.8912	54.279	55.3454	31.1141	28.9619	36.8509	39.871									200.5	93.2529	104.826	81.1797	96.574	94.9134
	205	43.068	54.5226	55.5134	30.991	28.9004	36.6863	39.8771									205	95.6615	107.63	80.8597	96.9499	96.3057
	209.5	43.2608	55.6968	55.8489	31.3061	29.3288	36.7251	39.9929									209.5	93.1806	107.642	79.8579	100.663	96.9219
	214	43.4336	54.6355	56.2024	31.04	29.1761	36.8995	40.1666									214	95.081	110.551	79.9554	100.619	97.8499
	218.5	43.5019	55.1573	56.2777	30.8549	28.8192	37.1031	40.3025									218.5	94.8927	109.48	81.3185	103.625	99.259
	223	43.7592	55.1054	56.4943	31.3122	29.2169	37.2293	40.4942									223	96.0899	111.843	83.2245	104.244	100.167
	227.5	44.4023	55.0356	56.9977	31.4357	29.2881	36.9675	40.6849									227.5	95.3206	109.871	85.5751	106.874	101.098
	232	44.676	55.4095	57.0594	31.3247	29.7218	37.2969	40.9865									232	93.8914	114.783	86.6045	108.488	101.19
	236.5	44.7	55.3403	57.148	31.349	29.4515	37.4132	41.0566									236.5	94.8785	113.484	87.7869	102.1	98.4891
	241	44.7801	55.4882	57.2099	31.5103	29.7469	37.2775	41.0288									241	96.9386	114.109	89.3168	110.323	103.631
	245.5	44.8206	55.8359	57.2803	31.2628	29.2373	37.2194	41.02									245.5	96.3443	108.99	90.3184	112.356	102.667
	250	44.6757	56.1576	57.952	31.2749	29.533	37.4132	41.0445									250	96.3295	113.154	90.8889	110.456	103.393
	254.5	44.8928	56.0795	58.2036	31.3369	29.9614	37.3744	41.1336									254.5	98.7234	116.044	91.0976	115.54	107.131
	259	44.7885	56.0356	58.2082	31.5038	30.0226	37.0933	40.9409									259	97.4896	117.636	91.4591	115.319	106.404
	263.5	45.0617	56.2967	58.641	31.4604	29.8591	37.4135	41.2376									263.5	100.334	117.605	92.2659	112.865	106.599
	268	44.941	56.4272	58.8976	31.7942	30.1038	37.6654	41.3032									268	99.768	118.395	92.9612	118.678	109.082
	272.5	45.1742	56.4839	59.1318	31.5597	30.0937	37.4812	41.3277									272.5	99.1076	119.192	92.878	117.838	108.473
	277	45.3591	56.9664	59.3567	31.6459	30.2164	37.4812	41.4201									277	100.987	117.575	92.9336	117.883	109.281
	281.5	45.0617	57.1058	58.9592	31.411	29.8695	37.6651	41.3634									281.5	100.595	120.465	92.8361	121.463	110.53
	286	45.2066	56.9228	59.4537	31.4726	29.8899	37.3163	41.2614									286	98.8252	119.522	93.17	123.541	109.174
	290.5	45.6729	57.3754	59.5953	31.6585	29.7369	37.5492	41.611									290.5	100.269	120.257	94.7281	119.198	109.733
	295	45.9782	57.1317	59.8426	31.9178	30.0837	37.491	41.7346									295	103.896	122.523	94.9923	119.85	111.873
[truncated: 28 more columns]

## Sheet: Figure 5
Figure 5. somAion is a soma-targeted variant of Aion with enhanced silencing capacity
Panel B																										Panel C												Panel D
		Left												Right
		CITRINE: fluorescence intensity (norm. to max)												mCERULEAN: fluorescence intensity (norm. to max)												Left	Photocurrent density (pA/pF)					Right	% of peak photocurrent 30 s after illumination							somAion; Rheobase shift (pA)
	Distance along the dendrite (um)	Cell_01	Cell_02	Cell_03	Cell_04	Cell_05	Cell_06	Cell_07	Mean	SEM	n		Distance along the dendrite (um)	Cell_01	Cell_02	Cell_03	Cell_04	Cell_05	Cell_06	Cell_07	Mean	SEM	n				Peak		Stationary (30 s)										Time after light stim (s)	Cell_01	Cell_02	Cell_03	Cell_04	Cell_05	Cell_06		median
	4	0.961618	0.832893	0.899775	0.826826	0.960435	0.97626	0.833574	0.898769	0.023701	7		4	1	1	1	0.995195	0.997215	1	0.902126	0.984934	0.012794	7				Aion	somAion	Aion	somAion			Aion	somAion					2	1000	1000	408.4	532.8	1000	1000		1000
	8	0.72243	0.783149	0.929332	0.992015	0.92088	1	1	0.90683	0.039024	7		8	0.867839	0.930395	0.883055	0.930953	1	0.807249	1	0.91707	0.024647	7				1.59923	7.36196	0.463385	1.46619			28.9755	19.9157					6.5	1000	1000	380.8	463.6	1000	1000		1000
	12	0.647606	0.793777	0.902372	0.912376	0.894859	0.794692	0.725741	0.810203	0.035046	7		12	0.734145	0.991559	0.889782	0.997851	0.923394	0.812145	0.890604	0.891354	0.033012	7				1.4697	8.48986	0.397585	2.17994			27.052	25.677					11	1000	1000	398	496.8	1000	1000		1000
	16	0.758966	0.643962	0.893755	0.807598	1	0.930878	0.803164	0.834046	0.04138	7		16	0.824668	0.914013	0.916879	0.891511	0.879646	0.959588	0.800438	0.88382	0.019311	7				1.05238	4.86824	0.233234	1.13071			22.1625	23.2262					15.5	1000	1000	355.2	456.4	1000	1000		1000
	20	0.789466	0.74981	1	0.761826	0.978003	0.998884	0.582927	0.837274	0.055828	7		20	0.821571	0.785256	0.895752	0.929695	0.89658	0.970687	0.717995	0.859648	0.030955	7				3.51452	2.37679	0.839346	0.627917			23.8822	26.4187					20	1000	1000	361.6	516.4	1000	1000		1000
	24	0.943473	0.918925	0.820593	0.975662	0.788232	0.781836	0.973836	0.88608	0.030247	7		24	0.776842	0.826588	0.825108	1	0.753061	0.773552	0.731169	0.812331	0.031445	7				2.65843	2.81901	0.413909	0.769732			15.5697	27.305					24.5	1000	1000	398.4	488.8	1000	1000		1000
	28	1	0.906421	0.733453	1	0.84621	0.920232	0.791094	0.885344	0.03541	7		28	0.831811	0.788287	0.748961	0.854167	0.786714	0.813538	0.807688	0.804452	0.011925	7				1.36105	1.09238	0.511612	0.433147			37.5894	39.6517					29	1000	1000	414.4	454	1000	1000		1000
	32	0.841974	0.874051	0.840808	0.729054	0.579646	0.801894	0.719315	0.769535	0.035719	7		32	0.710882	0.680582	0.633492	0.702455	0.72132	0.833122	0.701409	0.711895	0.021243	7			n	6	6	6	6		n	6	6					33.5	1000	1000	422.4	550.8	1000	1000		1000
	36	0.954149	0.85334	0.665258	0.714655	0.61328	0.680235	0.817999	0.756988	0.042529	7		36	0.791514	0.718803	0.590104	0.60077	0.637167	0.724999	0.569879	0.661891	0.029274	7			mean	1.94255	4.50137	0.476512	1.10127		mean	25.8719	27.0324					38	1000	1000	401.6	486.8	1000	1000		1000
	40	0.751401	0.716806	0.671517	0.649156	0.685712	0.618049	0.575499	0.666877	0.020732	7		40	0.724809	0.799105	0.547762	0.542645	0.667223	0.571453	0.663441	0.645205	0.033894	7			SEM	0.351803	1.09533	0.0749788	0.240251		SEM	2.74965	2.50926					42.5	1000	1000	400.8	534.8	1000	1000		1000
	44	0.627735	0.818622	0.80799	0.754517	0.661729	0.450724	0.668596	0.684273	0.044443	7		44	0.592745	0.820058	0.552287	0.639819	0.628324	0.63366	0.700029	0.652417	0.030321	7																47	1000	1000	504	505.2	1000	1000		1000
	48	0.513593	0.759576	0.913152	0.808194	0.611457	0.317087	0.925781	0.692691	0.078312	7		48	0.536544	0.694426	0.52672	0.669297	0.476876	0.682568	0.726308	0.616105	0.034767	7
	52	0.503155	0.770713	0.880635	0.741753	0.693167	0.256325	0.740891	0.655234	0.073215	7		52	0.593047	0.622273	0.542807	0.71909	0.568216	0.65437	0.796228	0.64229	0.031282	7			PEAK photocurrent density						% of peak photocurrent 30 s after illumination
	56	0.544342	1	0.846831	0.796693	0.735484	0.28953	0.63359	0.692353	0.080671	7		56	0.610241	0.687539	0.529737	0.638832	0.596831	0.668802	0.78666	0.64552	0.028318	7			Column B	somAion					Column B			somAion
	60	0.562918	0.74336	0.64234	0.836075	0.583894	0.276476	0.719138	0.623457	0.063039	7		60	0.465704	0.697969	0.430712	0.517286	0.598744	0.645799	0.777342	0.590508	0.044275	7			vs.	vs.					vs.			vs.
	64	0.572112	0.723985	0.537434	0.841276	0.690073	0.225012	0.791635	0.625932	0.072706	7		64	0.697859	0.642713	0.36248	0.564826	0.596394	0.688501	0.819536	0.624616	0.049663	7			Column A	Aion					Column A			Aion
	68	0.719388	0.701722	0.661764	0.807663	0.589031	0.245839	0.740614	0.638003	0.064957	7		68	0.672822	0.59123	0.395306	0.636258	0.616531	0.67333	0.668925	0.607772	0.034574	7
	72	0.66174	0.681261	0.717064	0.669415	0.365095	0.22103	0.757311	0.581845	0.071454	7		72	0.637001	0.554155	0.509892	0.500796	0.512456	0.521632	0.640994	0.553847	0.021192	7			Mann Whitney test						Mann Whitney test
	76	0.497574	0.830053	0.63054	0.620377	0.195181	0.193128	0.831217	0.542581	0.093084	7		76	0.554075	0.730216	0.48677	0.473308	0.464364	0.39919	0.618472	0.532342	0.039112	7			P value			0.132			P value			0.9372
	80	0.49804	0.703814	0.523107	0.476141	0.171676	0.228968	0.561224	0.451853	0.065687	7		80	0.576049	0.663633	0.441497	0.543064	0.482097	0.49258	0.677631	0.553793	0.031787	7			Exact or approximate P value?			Exact			Exact or approximate P value?			Exact
	84	0.448652	0.642598	0.501957	0.244998	0.177336	0.191911	0.696455	0.414844	0.074897	7		84	0.49091	0.604046	0.453363	0.522347	0.423867	0.504034	0.73731	0.533697	0.037188	7			P value summary			ns			P value summary			ns
	88	0.25045	0.522674	0.542372	0.306949	0.19792	0.269314	0.583021	0.381814	0.056323	7		88	0.586587	0.639906	0.567508	0.693996	0.429763	0.432537	0.644838	0.570734	0.036338	7			Significantly different (P < 0.05)?			No			Significantly different (P < 0.05)?			No
	92	0.207485	0.706431	0.421066	0.254978	0.179997	0.202132	0.351492	0.33194	0.065453	7		92	0.529222	0.621206	0.504042	0.576432	0.420656	0.447973	0.515437	0.516424	0.024225	7			One- or two-tailed P value?			Two-tailed			One- or two-tailed P value?			Two-tailed
	96	0.237122	0.737962	0.359169	0.329542	0.184609	0.17316	0.12763	0.307028	0.07269	7		96	0.513516	0.594311	0.461644	0.528267	0.451858	0.552487	0.497441	0.514218	0.017503	7			Sum of ranks in column A,B			29 , 49			Sum of ranks in column A,B			38 , 40
	100	0.317212	0.58243	0.213048	0.233957	0.166071	0.205923	0.14393	0.266082	0.052504	7		100	0.440207	0.687891	0.409483	0.493382	0.412961	0.468256	0.543087	0.49361	0.034187	7			Mann-Whitney U			8			Mann-Whitney U			17
	104	0.225104	0.254755	0.504924	0.204166	0.428231	0.183803	0.116157	0.273877	0.049032	7		104	0.372623	0.304002	0.583037	0.411488	0.375401	0.436816	0.406359	0.412818	0.030119	7
	108	0.148721	0.38903	0.222686	0.230603	0.214531	0.201758	0.117548	0.21784	0.030169	7		108	0.415194	0.503222	0.327914	0.470626	0.363166	0.528811	0.446905	0.436548	0.025503	7			Difference between medians						Difference between medians
	112	0.193865	0.317472	0.213752	0.23328	0.179152	0.153391	0.111603	0.200359	0.022837	7		112	0.44396	0.539835	0.367026	0.420066	0.381332	0.480109	0.408585	0.434416	0.020959	7			Median of column A			1.534, n=6			Median of column A			25.47, n=6
	116	0.154673	0.219771	0.230725	0.235895	0.195599	0.202167	0.142973	0.1974	0.012703	7		116	0.339733	0.475293	0.378627	0.434453	0.383885	0.595853	0.464748	0.438942	0.029672	7			Median of column B			3.844, n=6			Median of column B			26.05, n=6
	120	0.160357	0.191819	0.241181	0.18482	0.18399	0.191373	0.12518	0.182674	0.012283	7		120	0.303907	0.393747	0.305217	0.327427	0.393297	0.562479	0.645369	0.418777	0.046884	7			Difference: Actual			2.309			Difference: Actual			0.5807
	124	0.184847	0.215348	0.196683	0.205138	0.176237	0.215731	0.14634	0.191475	0.008672	7		124	0.317837	0.434406	0.273338	0.340004	0.34301	0.605438	0.522783	0.405259	0.042357	7			Difference: Hodges-Lehmann			1.612			Difference: Hodges-Lehmann			0.6584
	128	0.20092	0.174431	0.21522	0.211857	0.18107	0.179375	0.104065	0.180991	0.013159	7		128	0.325338	0.395771	0.285234	0.321429	0.376582	0.509347	0.455728	0.381347	0.027889	7
	132	0.182036	0.187248	0.226335	0.204505	0.168013	0.161752	0.114727	0.177802	0.012378	7		132	0.282504	0.352853	0.335166	0.356206	0.365646	0.513515	0.325962	0.361693	0.025324	7			STATIONARY photocurrent density
	136	0.184932	0.165443	0.201972	0.166546	0.169396	0.189403	0.179139	0.179547	0.004738	7		136	0.326984	0.33597	0.345207	0.323993	0.41745	0.471933	0.374437	0.370853	0.019376	7			Column B	somAion
																										vs.	vs.
																										Column A	Aion
																										Mann Whitney test			0.0411
																										P value			Exact
																										Exact or approximate P value?			*
																										P value summary			Yes
																										Significantly different (P < 0.05)?			Two-tailed
																										One- or two-tailed P value?			26 , 52
																										Sum of ranks in column A,B			5
																										Mann-Whitney U
																										Difference between medians			0.4386, n=6
																										Median of column A			0.9502, n=6
																										Median of column B			0.5116
																										Difference: Actual			0.4656
																										Difference: Hodges-Lehmann
[truncated: 2 more columns]

## Sheet: Figure 6
Figure 6. Aion enables inhibition of nociceptive circuit function in Drosophila melanogaster larvae over extended time periods
Panel B										Panel C									Panel D									Panel E									Panel F
	number of larvae										number of larvae									number of larvae									number of larvae									number of larvae
	nocifensive		non nocifensive								nocifensive		non nocifensive							nocifensive		non nocifensive							nocifensive		non nocifensive							nocifensive		non nocifensive
ctrl (wt)	rolling	bending	stop turn	stop	no response		SUM			ctrl (wt)	rolling	bending	stop turn	stop	no response		SUM		ctrl (wt)	rolling	bending	stop turn	stop	no response		SUM		82E12-Gal4, 27H06-LexA; LexAop-CsChrimson x UAS-Aion	rolling	bending	stop turn	stop	no response		SUM		82E12-Gal4, 27H06-LexA; LexAop-CsChrimson x UAS-Aion	rolling	bending	stop turn	stop	no response		SUM
82E12.AD;6.14.3 DBD x w1118 w/o light	35	13	12	0	0		60			82E12.AD;6.14.3 DBD x w1118	56	17	7	0	0		80		82E12.AD;6.14.3 DBD x w1118	36	12	12	0	0		60		#1 (635nm before 460 nm)	68	29	12	1	0		110		(#1) before silencing	64	46	16	1	0		127
82E12.AD;6.14.3 DBD x w1118 on (blue light)	37	9	9	0	0		55																					#2 (635nm after 460 nm)	27	35	38	7	0		107		(#2) 1min after silencing	27	34	57	5	1		124
82E12.AD;6.14.3 DBD x w1118 off (orange light)	36	6	7	0	0		49			GtACR1	rolling	bending	stop turn	stop	no response				Kir2.1	rolling	bending	stop turn	stop	no response				#3 (635nm after 595 nm recovering)	45	29	28	5	0		107		(#3) 5min after silencing	28	48	45	4	2		127
										82E12.AD;6.14.3 DBD x GTACR1CA	19	31	32	0	0		82		82E12.AD;6.14.3 DBD x UAS-KiR2.1	16	22	20	1	1		60											(#4) 15 min after silencing	17	43	53	2	4		119
																																					(#5) 1 h after silencing	33	28	21	1	0		83
A08n Aion	rolling	bending	stop turn	stop	no response		SUM
82E12.AD;6.14.3 DBD x UAS-Aion w/o light	32	15	13	0	0		60			Statistics panel C									Statistics panel D									Statistics panel E
82E12.AD;6.14.3 DBD x UAS-Aion on (blue light)	21	17	43	0	0		81			Table Analyzed	GTACR vs ctrl								Table Analyzed	Kir vs ctrl								Table Analyzed	before vs after silencing								Statistics panel F
82E12.AD;6.14.3 DBD x UAS-Aion off (orange light)	48	17	13	0	0		78																														Table Analyzed	before vs 2 min
										P value and statistical significance									P value and statistical significance									P value and statistical significance
										Test	Chi-square								Test	Chi-square								Test	Chi-square								P value and statistical significance
Statistics panel B										Chi-square, df	38,34, 2								Chi-square, df	11,36, 2								Chi-square, df	31,45, 2								Test	Chi-square
Table Analyzed	ctrl		Table Analyzed		Aion w/o vs on					P value	<0,0001								P value	0.0034								P value	<0,0001								Chi-square, df	39,65, 2
										P value summary	****								P value summary	**								P value summary	****								P value	<0,0001
P value and statistical significance			P value and statistical significance			Chi-square				One- or two-sided	NA								One- or two-sided	NA								One- or two-sided	NA								P value summary	****
Test	Chi-square		Test			15,70, 2				Statistically significant (P < 0.05)?	Yes								Statistically significant (P < 0.05)?	Yes								Statistically significant (P < 0.05)?	Yes								One- or two-sided	NA
Chi-square, df	0,9959, 2		Chi-square, df			0.0004																															Statistically significant (P < 0.05)?	Yes
P value	0.6078		P value			***				Data analyzed									Data analyzed									Data analyzed
P value summary	ns		P value summary			NA				Number of rows	3								Number of rows	3								Number of rows	3								Data analyzed
One- or two-sided	NA		One- or two-sided			Yes				Number of columns	2								Number of columns	2								Number of columns	2								Number of rows	3
Statistically significant (P < 0.05)?	No		Statistically significant (P < 0.05)?																																		Number of columns	2
																												Table Analyzed	after silencing vs after recovery
Data analyzed			Data analyzed			3																															Table Analyzed	before vs 5 min
Number of rows	3		Number of rows			2																						P value and statistical significance
Number of columns	2		Number of columns																									Test	Chi-square								P value and statistical significance
																												Chi-square, df	6,558, 2								Test	Chi-square
																												P value	0.0377								Chi-square, df	27,83, 2
																												P value summary	*								P value	<0,0001
																												One- or two-sided	NA								P value summary	****
																												Statistically significant (P < 0.05)?	Yes								One- or two-sided	NA
																																					Statistically significant (P < 0.05)?	Yes
																												Data analyzed
																												Number of rows	3								Data analyzed
																												Number of columns	2								Number of rows	3
																																					Number of columns	2
																												Table Analyzed	before silencing vs after recovery
																																					Table Analyzed	before vs 15 min
																												P value and statistical significance
																												Test	Chi-square								P value and statistical significance
																												Chi-square, df	10,86, 2								Test	Chi-square
																												P value	0.0044								Chi-square, df	46,64, 2
																												P value summary	**								P value	<0,0001
																												One- or two-sided	NA								P value summary	****
																												Statistically significant (P < 0.05)?	Yes								One- or two-sided	NA
																																					Statistically significant (P < 0.05)?	Yes
																												Data analyzed
																												Number of rows	3								Data analyzed
																												Number of columns	2								Number of rows	3
																																					Number of columns	2
																																					Table Analyzed	before vs 1 h
																																					P value and statistical significance
																																					Test	Chi-square
																																					Chi-square, df	5,918, 2
																																					P value	0.0519
																																					P value summary	ns
																																					One- or two-sided	NA
																																					Statistically significant (P < 0.05)?	No
																																					Data analyzed
																																					Number of rows	3
																																					Number of columns	2

## Sheet: Figure S2
Figure S2. Photoresponse of slow-cycling ACR variants
Panel D								Panel E
	Residual channel current (%)								Accelerated tau off (ms)
	Phobos-CA	Aion	Phobos-CADN	GtACR1-CA (30 s)	GtACR1-CA (2 s)				Phobos-CA	Aion	Phobos-CADN
	-0.133	0.754	-1.952	121.69	78.756				270.623	894.093	394.397
	0.979	2.34	1.545	118.767	68.553				258.646	835.401	386.468
	0.372	3.652	-0.197	114.697	65.228				306.482	786.667	404.139
	-0.692	0.329	0.29	117.306	69.574				281.188	1085.5	369.085
	-0.207	-0.00114	0.686	117.109	71.151				267.218	880.044	374.743
	-0.08878	0.134	0.334						329.962	912.4	370.605
		0.012935	-0.487							765.637	424.44
		1.083	0.213								349.819
		0.227	0.065258								367.156
		1.482	-0.828								352.089
			0.528								339.89
n	6	10	11	5	5			n	6	7	11
mean	0.03837	1.00128	0.0179325	117.914	70.6524			mean	285.686	879.963	375.712
SEM	0.21313	0.359204	0.259529	1.02669	2.00909			SEM	10.1546	37.0487	7.21751

## Sheet: Figure S3
Figure S3. Reversal potential and spectral properties of Aion
Panel A									Panel B
	Left									Aion activation spectrum (opening)
	Aion; Photocurrent (nA)									Relative response
Voltage (mV)	Cell_01	Cell_02	Cell_03	mean	SEM	n			Wavelength (nm)	Cell_01	Cell_02	Cell_03	Cell_04	Cell_05	mean	SEM	n
-80	-0.1208	-0.02947	-0.05819	-0.06949	0.022015	3			390	0.235381	0.243016	0.244946	0.19292	0.252147	0.233682	0.009422	5
-60	0.016665	0.005835	0.012299	0.0116	0.002569	3			410	0.445912	0.477133	0.400432	0.407871	0.462376	0.438745	0.013423	5
-40	0.168782	0.050386	0.096919	0.105363	0.028118	3			430	0.712699	0.717145	0.635539	0.669781	0.722668	0.691567	0.015076	5
-20	0.375101	0.106927	0.191318	0.224449	0.06464	3			450	0.936415	0.926095	0.890157	0.891626	0.929675	0.914794	0.008855	5
0	0.645788	0.178694	0.289159	0.371214	0.115079	3			470	1	1	1	1	1	1	0	5
20	0.996271	0.272472	0.430082	0.566275	0.179433	3			490	0.800514	0.807627	0.787403	0.773089	0.809098	0.795546	0.006082	5
40	1.44277	0.397879	0.602207	0.814284	0.261058	3			510	0.440804	0.474474	0.462581	0.43984	0.459561	0.455452	0.005959	5
									530	0.164097	0.172692	0.140565	0.144608	0.163084	0.157009	0.005504	5
									550	0.0523899	0.0537112	0.0404932	0.0545833	0.0354518	0.047326	0.003503	5
									570	0.0306601	0.0206706	0.0225455	0.0140845	0.00717849	0.019028	0.003551	5
	Right								590	0.020117	0.0112827	0.0245609	0.0279165	0.00790066	0.018356	0.00342	5
	Aion; Reversal potential (mV)								610	0.0251474	0.0159671	0.0213828	0.0147931	0.00931949	0.017322	0.002449	5
	Cell_01	Cell_02	Cell_03	mean	SEM	n			630	0.0255243	0.0307809	0.0272755	0.022541	0.00720888	0.022666	0.003656	5
	-62.4246	-63.3058	-63.4895	-63.0733	0.268347	3			650	0.0306554	0.0232909	0.021524	0.0315881	0.00460275	0.022332	0.00434	5
									670	0.0264501	0.00668396	0.0166363	0.0272358	0.00557404	0.016516	0.004147	5
										Aion inactivation spectrum (closing)
										Relative response
									Wavelength (nm)	Cell_01	Cell_02	Cell_03	mean	SEM	n
									390	1	1	1	1	0	3
									410	0.584974	0.738373	0.725236	0.682861	0.040082	3
									430	-0.131877	-0.0602512	-0.103218	-0.09845	0.016994	3
									450	-0.105681	-0.024563	-0.0881226	-0.07279	0.020118	3
									470	-0.0682561	0.0229943	-0.0270113	-0.02409	0.021541	3
									490	0.0998171	0.13359	0.119599	0.117669	0.007999	3
									510	0.285842	0.323715	0.341299	0.316952	0.01336	3
									530	0.555244	0.599598	0.625485	0.593442	0.016745	3
									550	0.793342	0.838697	0.863815	0.831951	0.016838	3
									570	0.913181	0.957623	0.972036	0.947613	0.014462	3
									590	0.762117	0.76058	0.811229	0.777976	0.013581	3
									610	0.31358	0.327093	0.341758	0.327477	0.006644	3
									630	0.0846065	0.107032	0.092669	0.094769	0.005355	3
									650	-0.0270307	0.0542604	0.027218	0.018149	0.019515	3
									670	-0.0148668	0.0392966	-0.00873066	0.005233	0.013981	3

## Sheet: Figure S4
Figure S4. Silencing efficiency of Phobos-CADN in CA1 pyramidal neurons
Panel A (right)											Panel C												Panel D												Panel E
	Phobos-CADN; Spike rate (Hz)												Phobos-CADN; Rheobase shift (pA)												Phobos-CADN; % APs												Phobos-CADN; # APs during 1st ramp
	0-5 s	5-45 s	45-55 s									Time after light stim (s)	Cell_01	Cell_02	Cell_03	Cell_04	Cell_05	Cell_06	Cell_07	median				Time after light stim (s)	Cell_01	Cell_02	Cell_03	Cell_04	Cell_05	Cell_06	Cell_07	median				Irradiance (mW/mm2)	Cell_01	Cell_02	Cell_03	Cell_04	Cell_05	Cell_06	Cell_07	median
	4	0	2.5									2	48	65.8	167.2	208	205.75	310.8	97.25	167.2				2	100	90	22.2222	20	45.4545	23.5294	21.4286	23.5294				0	18	13	16	14	25	19	16	16
	3	0	3.66667									6.5	29.2	68.8	121.6	175.5	162.5	242.4	67.5	121.6				6.5	100	90	27.7778	35.7143	57.1429	29.4118	42.8571	42.8571				0.001	17	12	16	14	24	16	16	16
	6	0	6.16667									11	33.8	65.2	106	168.75	151	234	53	106				11	100	90	41.1765	35.7143	57.1429	37.5	57.1429	57.1429				0.01	18	9	14	12	21	19	11	14
	8.5	0.1875	8.33333									15.5	34.6	83.2	96.6	165.25	166.75	219.3	43.375	96.6				15.5	100	100	33.3333	35.7143	60	37.5	57.1429	57.1429				0.1	17	8	5	3	9	9	10	9
	5	0	7.16667									20	36.8	73	84	151.75	153.75	224.7	31.875	84				20	100	100	35.2941	42.8571	55	42.8571	64.2857	55				1.0	18	5	3	4	11	8	9	8
	6.5	0.3125	7.66667									24.5	34.4	66	105.8	135.75	165.5	223.5	44	105.8				24.5	100	100	41.1765	30.7692	50	46.6667	64.2857	50				10.0	16	9	4	3	10	4	3	4
	2.5	0	4.16667									29	28.4	63.4	69.6	145.75	170	210.6	42.25	69.6				29	100	100	37.5	38.4615	55	50	64.2857	55
n	7	7	7									33.5	29.8	53.2	41	146.25	191.25	209.4	46.75	53.2				33.5	100	80	43.75	38.4615	52.6316	50	64.2857	52.6316
mean	5.07143	0.0714286	5.66667									38	30.6	65.8	50.8	145.25	167.5	206.4	44.375	65.8				38	100	80	37.5	46.1538	52.6316	42.8571	57.1429	52.6316			Friedman test
SEM	0.738369	0.0445151	0.78101									42.5	34.2	58	62.8	129	175.75	216	46.375	62.8				42.5	100	90	43.75	53.8462	52.6316	53.8462	57.1429	53.8462			P value			0.0001
												47	40.2	58.6	49.2	142.25	167	225	38.875	58.6				47	100	100	33.3333	38.4615	52.6316	50	64.2857	52.6316			Exact or approximate P value?			Approximate
																																			P value summary			***
Friedman test																																			Are means signif. different? (P < 0.05)			Yes
P value			0.0012																																Number of groups			6
Exact or approximate P value?			Exact																																Friedman statistic			25.53
P value summary			**
Are means signif. different? (P < 0.05)			Yes																																Data summary
Number of groups			3																																Number of treatments (columns)			6
Friedman statistic			11.14																																Number of subjects (rows)			7
Data summary																																			Dunn's multiple comparisons test			Rank sum diff.	Significant?	Summary	Adjusted P Value	A-?
Number of treatments (columns)			3																																0 vs. 0.001			6	No	ns	>0.9999	B	0.001
Number of subjects (rows)			7																																0 vs. 0.01			9	No	ns	0.9927	C	0.01
																																			0 vs. 0.1			23	Yes	**	0.0051	D	0.1
Dunn's multiple comparisons test			Rank sum diff.	Significant?	Summary	Adjusted P Value																													0 vs. 1.0			22	Yes	**	0.0084	E	1
0-5 s vs. 5-45 s			9	Yes	*	0.0485	A-B																												0 vs. 10.0			27	Yes	***	0.0006	F	10
0-5 s vs. 45-55 s			-3	No	ns	>0.9999	A-C
5-45 s vs. 45-55 s			-12	Yes	**	0.004	B-C																												Test details			Rank sum 1	Rank sum 2	Rank sum diff.	n1	n2	Z
																																			0 vs. 0.001			39	33	6	7	7	0.8571
Test details			Rank sum 1	Rank sum 2	Rank sum diff.	n1	n2	Z																											0 vs. 0.01			39	30	9	7	7	1.286
0-5 s vs. 5-45 s			16	7	9	7	7	2.405																											0 vs. 0.1			39	16	23	7	7	3.286
0-5 s vs. 45-55 s			16	19	-3	7	7	0.8018																											0 vs. 1.0			39	17	22	7	7	3.143
5-45 s vs. 45-55 s			7	19	-12	7	7	3.207																											0 vs. 10.0			39	12	27	7	7	3.857

## Sheet: Figure S5
Figure S5. Aion trafficking optimization
Panel D												Panel E												Panel F
		Aion-ts-citrine-ER; Rheobase shift (pA)												Aion-ts-citrine-ER; % APs												Aion-ts-citrine-ER; # APs during 1st ramp
	Time after light stim (s)	Cell_01	Cell_02	Cell_03	Cell_04	Cell_05	Cell_06		median				Time after light stim (s)	Cell_01	Cell_02	Cell_03	Cell_04	Cell_05	Cell_06	Cell_07	median				Irradiance (mW/mm2)	Cell_01	Cell_02	Cell_03	Cell_04	Cell_05	Cell_06	Cell_07	median
	2	223.5	1000	431.2	370.5	378.9	454.4		405.05				2	10	0	18.75	5.55556	10	15.3846	36.8421	10				0	14	10	20	21	19	21	25	20
	6.5	187.8	1000	388	311.7	332.7	368.8		350.75				6.5	20	0	25	11.1111	15	16.6667	23.5294	16.6667				0.001		10	19	18	19	18	21	18.5
	11	192.6	1000	372	300.3	324.9	363.2		344.05				11	20	0	31.25	11.1111	20	10	18.75	18.75				0.01		11	18	17	17	17	20	17
	15.5	169.5	1000	332.8	272.7	297.3	347.2		315.05				15.5	20	0	33.3333	11.1111	26.3158	10	20	20				0.1		4	0	7	4	8	5	4.5
	20	173.4	1000	349.6	255.9	276	374.8		312.8				20	30	0	26.6667	17.6471	26.3158	11.1111	13.3333	17.6471				1.0	0	2	0	3	2	2	3	2
	24.5	179.4	1000	281.2	247.2	270	322.4		275.6				24.5	33.3333	0	40	23.5294	26.3158	0	7.14286	23.5294				10.0	0	1	0	3	1	2	3	1
	29	176.7	1000	319.6	244.8	272.4	320.4		296				29	30	0	33.3333	17.6471	33.3333	0	0	17.6471
	33.5	163.2	1000	358	217.5	259.5	358		308.75				33.5	30	0	33.3333	23.5294	27.7778	0	7.69231	23.5294
	38	160.5	1000	304.8	231.3	254.4	334.8		279.6				38	33.3333	0	40	18.75	33.3333	0	7.69231	18.75			Friedman test				*Cell_01 was excluded from the analysis because datapoints were missing for 3 irradiance values
	42.5	159.3	1000	324	228	261.6	371.6		292.8				42.5	33.3333	0	35.7143	17.6471	35.2941	0	7.69231	17.6471			P value			<0.0001
	47	151.5	1000	317.6	214.8	248.7	297.2		272.95				47	33.3333	0	40	31.25	35.2941	0	0	31.25			Exact or approximate P value?			Approximate
																								P value summary			****
																								Are means signif. different? (P < 0.05)			Yes
																								Number of groups			6
																								Friedman statistic			27.74
																								Data summary
																								Number of treatments (columns)			6
																								Number of subjects (rows)			6
																								Dunn's multiple comparisons test			Rank sum diff.	Significant?	Summary	Adjusted P Value	A-?
																								0 vs. 0.001			4	No	ns	>0.9999	B	0.001
																								0 vs. 0.01			8	No	ns	>0.9999	C	0.01
																								0 vs. 0.1			17	Yes	*	0.0436	D	0.1
																								0 vs. 1.0			23.5	Yes	**	0.0014	E	1
																								0 vs. 10.0			25.5	Yes	***	0.0004	F	10
																								Test details			Rank sum 1	Rank sum 2	Rank sum diff.	n1	n2	Z
																								0 vs. 0.001			34	30	4	6	6	0.6172
																								0 vs. 0.01			34	26	8	6	6	1.234
																								0 vs. 0.1			34	17	17	6	6	2.623
																								0 vs. 1.0			34	10.5	23.5	6	6	3.626
																								0 vs. 10.0			34	8.5	25.5	6	6	3.935

[truncated: 1 more sheets: Figure S6]
